# Supplementary material for: The association between parent-child relationship and problematic internet use among English- and Chinese-language studies: A meta-analysis
Source: Front Psychol. 2022 Aug 29;13:885819. doi: 10.3389/fpsyg.2022.885819 (PMC9469099; doi:10.3389/fpsyg.2022.885819)
Supplement: Supplementary file 1 [file Data_Sheet_1.ZIP]

Archive with 2 entries (2 files):
- code table.xlsx
- program.cma
