# Supplementary material for: The association between parent-child relationship and problematic internet use among English- and Chinese-language studies: A meta-analysis
Source: Front Psychol. 2022 Aug 29;13:885819. doi: 10.3389/fpsyg.2022.885819 (PMC9469099; doi:10.3389/fpsyg.2022.885819)
Supplement: Supplementary file 1 [file Data_Sheet_1.ZIP › code table.xlsx]

## Sheet: Sheet1
Name	Year	r	Literature type	PIU type	PAR type	age	%male	Country	PAR object	PAR measures	PIU measures
Akdeniz, et al.,2020	2018	-0.313	journal article	GA	PCA	Ado	43.1	Turkey	parent	IPPA	IAT
Badenes-Ribera, et al., 2019	2019	-0.1	journal article	SMA	PCA	Ado	45.8	Italy	parent	IPPA	Others
Bandgi and Suneel, 2018	2017	-0.114	journal article	GA	PCA	EA	39.3	Pakistan	parent	Others	IAT
Bilgin, et al., 2020 (1)	2018	-0.26	journal article	SMA	PCR	Ado	37.4	Turkey	parent	PARQ	Others
Bilgin, et al., 2020 (2)	2018	-0.28	journal article	SMA	PCR	Ado	37.4	Turkey	father	PARQ	Others
Bilgin, et al., 2020 (3)	2018	-0.35	journal article	SMA	PCR	Ado	37.4	Turkey	mother	PARQ	Others
Boniel-Nissim and Sasson, 2018 (1)	2017	0.002	journal article	GA	PCC	Ado	47	Israel	father	Others	Others
Boniel-Nissim and Sasson, 2018 (2)	2017	-0.093	journal article	GA	PCC	Ado	47	Israel	mother	Others	Others
Boniel-Nissim and Sasson, 2018 (3)	2017	0.266	journal article	GA	PCC	Ado	47	Israel	parent	Others	Others
Chi, et al., 2016	2015	-0.18	journal article	GA	PCR	EA	62.1	China	parent	Others	IAT
Faltynkova, et al., 2020	2014	-0.17	journal article	EIU	PCC	Ado	51	Slovakia	parent	Others	Others
Gao, et al., 2020 (1)	2017	-0.36	journal article	MPA	PCR	children	51.6	China	parent	PARQ	MPPUS
Gao, et al., 2020 (2)	2017	0.3	journal article	MPA	PCR	Ado	53	China	parent	PARQ	MPPUS
Gao, et al., 2020 (3)	2017	-0.18	journal article	MPA	PCR	Ado	53	China	parent	PARQ	MPPUS
Gao, et al., 2019	2017	-0.31	journal article	MPA	PCR	Ado	51.8	China	parent	PARQ	MPPUS
Hong, et al., 2019	2017	-0.24	journal article	MPA	PCR	Ado	48.6	China	parent	FACES	MPPUS
Hsieh, et al., 2018	2018	-0.19	journal article	GA	PCR	children	50.3	China	parent	Others	CIAS
Huang, et al., 2019	2019	-0.36	journal article	GA	PCR	Ado	58.3	China	parent	Others	CIAS
Jeong, et al., 2020 (1)	2020	-0.27	journal article	IGA	PCA	Ado	53.4	South Korea	father	IPPA	IGDS
Jeong, et al., 2020 (2)	2020	-0.38	journal article	IGA	PCA	Ado	53.4	South Korea	mother	IPPA	IGDS
Kim, et al., 2018 (1)	2016	-0.38	journal article	IGA	PCC	Ado	55.5	South Korea	father	PCCS	IGDS
Kim, et al., 2018 (2)	2016	-0.05	journal article	IGA	PCC	Ado	55.5	South Korea	mother	PCCS	IGDS
Kim and Kim, 2015 (1)	2015	-0.09	journal article	IGA	PCA	Ado	51.4	South Korea	father	IPPA	IGDS
Kim and Kim, 2015 (2)	2015	-0.15	journal article	IGA	PCA	Ado	51.4	South Korea	mother	IPPA	IGDS
King and Delfabbro, 2016 (1)	2016	-0.18	journal article	IGA	PCA	Ado	49.042	Australia	father	IPPA	IGDS
King and Delfabbro, 2016 (2)	2016	-0.18	journal article	IGA	PCA	Ado	49.042	Australia	mother	IPPA	IGDS
Kwon, et al., 2009 (1)	2008	0.28	journal article	IGA	PCF	Ado	60.915	South Korea	parent	Others	IAT
Kwon, et al., 2009 (2)	2008	-0.17	journal article	IGA	PCR	Ado	60.915	South Korea	parent	Others	IAT
Lee and Kim, 2018（1）	2018	-0.2755	journal article	MPA	PCC	Ado	50	South Korea	parent	PCCS	Others
Lee and Kim, 2018（2）	2018	-0.174	journal article	MPA	PCR	Ado	50	South Korea	parent	PCCS	Others
Lepp, et al., 2016 (1)	2016	-0.08	journal article	MPA	PCA	EA	20.081	America	parent	IPPA	Others
Lepp, et al., 2016 (2)	2016	-0.147	journal article	MPA	PCC	EA	20.081	America	parent	IPPA	Others
Liu, et al., 2012	2012	-0.23	journal article	GA	PCC	Ado	49.775	China	parent	PCCS	APIUS
Liu, et al., 2019	2019	-0.29	journal article	GA	PCC	Ado	49.473	China	parent	PCCS	APIUS
Malik, et al., 2020	2020	-0.12	journal article	IGA	PCA	Ado	52.4	India	parent	IPPA	IGDS
Marino, et al., 2019 (1)	2019	-0.24	journal article	EIU	PCA	Ado	32.1	Italy	mother	IPPA	Others
Marino, et al., 2019 (2)	2019	-0.19	journal article	EIU	PCA	Ado	32.1	Italy	father	IPPA	Others
Marino, et al., 2019 (3)	2019	-0.22	journal article	EIU	PCC	Ado	32.1	Italy	mother	IPPA	Others
Marino, et al., 2019 (4)	2019	-0.09	journal article	EIU	PCC	Ado	32.1	Italy	father	IPPA	Others
Niu, et al., 2020	2020	-0.45	journal article	MPA	PCR	Ado	51.45	China	parent	PACRQ	MPPUS
Soh, et al., 2018	2018	-0.213	journal article	GA	PCA	Ado	46.6	Malaysia	parent	IPPA	Others
Qiao and Liu, 2020	2020	-0.235	journal article	MPA	PCR	Ado	45.7	China	parent	Others	Others
Liu, et al., 2012b (1)	2013	-0.21	journal article	GA	PCR	Ado	48.497	China	father	CPS	APIUS
Liu, et al., 2012b (2)	2013	-0.2	journal article	GA	PCR	Ado	48.497	China	mother	CPS	APIUS
Zhen, et al., 2019	2017	-0.21	journal article	MPA	PCR	Ado	50.23	China	parent	Others	Others
Say and Batigun, 2016 (1)	2016	-0.1	thesis	GA	PCI	EA	39.6	Turkey	father	PACRQ	Others
Say and Batigun, 2016 (2)	2016	-0.12	thesis	GA	PCI	EA	39.6	Turkey	mother	PACRQ	Others
Shek, et al., 2019 (1)	2013	-0.14	journal article	GA	PCR	Ado	51.3	China	father	Others	IAT
Shek, et al., 2019 (2)	2013	-0.13	journal article	GA	PCR	Ado	51.3	China	mother	Others	IAT
Shek, et al., 2018 (1)	2010	-0.27	journal article	GA	PCR	Ado	52.1	China	father	Others	IAT
Shek, et al., 2018 (2)	2010	-0.24	journal article	GA	PCR	Ado	52.1	China	mother	Others	IAT
Soh, et al., 2014	2014	-0.2	journal article	GA	PCA	Ado	46.8	Malaysia	parent	IPPA	Others
Teng, et al., 2020 (1)	2017	-0.16	journal article	IGA	PCA	EA	41.2	China	mother	IPPA	IGDS
Teng, et al., 2020 (2)	2018	-0.24	journal article	IGA	PCA	EA	36.9	China	mother	IPPA	IGDS
Teng, et al., 2020 (3)	2018	-0.29	journal article	IGA	PCA	EA	38	China	mother	IPPA	IGDS
Teng, et al., 2020 (4)	2017	-0.15	journal article	IGA	PCA	EA	41.2	China	father	IPPA	IGDS
Teng, et al., 2020 (5)	2018	-0.22	journal article	IGA	PCA	EA	36.9	China	father	IPPA	IGDS
Teng, et al., 2020 (6)	2018	-0.34	journal article	IGA	PCA	EA	38	China	father	IPPA	IGDS
Trumello, et al., 2018 (1)	2017	-0.11	journal article	GA	PCI	Ado	42.4	Italy	father	Others	Others
Trumello, et al., 2018 (2)	2017	-0.05	journal article	GA	PCI	Ado	42.4	Italy	mother	Others	Others
Wang, et al., 2018	2017	-0.25	journal article	GA	PCR	Ado	47	China	parent	PACRQ	IAT
Wei, et al., 2020	2019	-0.35	journal article	GA	PCA	Ado	53.812	China	parent	IPPA	IAT
Li and Hao, 2019	2019	-0.29	journal article	MPA	PCA	Ado	50.793	China	parent	IPPA	MPPUS
Xie, et al., 2019	2015	-0.36	journal article	MPA	PCA	Ado	48.56	China	parent	IPPA	Others
Yang, et al., 2016 (1)	2015	-0.138	journal article	GA	PCA	EA	38.1	China	father	IPPA	CIAS
Yang, et al., 2016 (2)	2015	-0.202	journal article	GA	PCA	EA	38.1	China	mother	IPPA	CIAS
Zhang, et al., 2020	2019	-0.25	journal article	MPA	PCA	EA	41	China	parent	IPPA	MPPUS
Zhu, et al., 2015	2013	-0.11	journal article	IGA	PCR	Ado	52.169	China	parent	PARQ	IAT
Chen, et al., 2016 (1)	2014	-0.35	journal article	GA	PCC	EA	49.123	China	father	PCCS	CIAS
Chen, et al., 2016 (2)	2014	-0.344	journal article	GA	PCC	EA	49.123	China	mother	PCCS	CIAS
Chen, et al., 2018 (1)	2018	-0.19	journal article	GA	PCA	Ado	45.692	China	mother	IPPA	IAT
Chen, et al., 2018 (2)	2018	-0.18	journal article	GA	PCA	Ado	45.692	China	mother	IPPA	IAT
Zhan, et al., 2019 (1)	2017	-0.2	journal article	EIU	PCI	Ado	53.507	China	father	FACES	Others
Zhan, et al., 2019 (2)	2017	-0.17	journal article	EIU	PCI	Ado	53.507	China	mother	FACES	Others
Deng, et al., 2013 (1)	2013	-0.2	journal article	GA	PCA	Ado	46.243	China	father	IPPA	CIAS
Deng, et al., 2013 (2)	2013	-0.224	journal article	GA	PCA	Ado	46.243	China	mother	IPPA	CIAS
Deng, et al., 2014 (1)	2014	-0.222	journal article	GA	PCC	Ado	45.714	China	father	PCCS	CIAS
Deng, et al., 2014 (2)	2014	-0.218	journal article	GA	PCC	Ado	45.714	China	mother	PCCS	CIAS
Ding, et al., 2020 (1)	2019	-0.112	journal article	MPA	PCA	EA	16.996	China	father	IPPA	MPPUS
Ding, et al., 2020 (2)	2019	-0.029	journal article	MPA	PCA	EA	16.996	China	father	IPPA	MPPUS
Feng, et al., 2017 (1)	2015	-0.28	journal article	GA	PCC	EA	26.3	China	father	PCCS	CIAS
Feng, et al., 2017 (2)	2015	-0.29	journal article	GA	PCC	EA	26.3	China	mother	PCCS	CIAS
Gao, et al., 2009	2007	-0.14	journal article	GA	PCR	Ado	53.75	China	parent	Others	CIAS
Guo, et al., 2018 (1)	2018	-0.073	journal article	GA	PCI	children	53.637	China	father	PACRQ	IAT
Guo, et al., 2018 (2)	2018	0.203	journal article	GA	PCF	children	53.637	China	father	PACRQ	IAT
Guo, et al., 2018 (3)	2018	-0.079	journal article	GA	PCI	children	53.637	China	mother	PACRQ	IAT
Guo, et al., 2018 (4)	2018	0.136	journal article	GA	PCF	children	53.637	China	mother	PACRQ	IAT
Huang, 2019 (1)	2019	-0.216	thesis	GA	PCA	Ado	69.169	China	father	IPPA	APIUS
Huang, 2019 (2)	2019	-0.241	thesis	GA	PCA	Ado	69.169	China	mother	IPPA	APIUS
Liu, 2017	2017	0.106	journal article	GA	PCR	Ado	50.692	China	parent	Others	CIAS
Liu and Luo, 2010	2010	-0.267	journal article	GA	PCI	Ado	51.202	China	parent	FACES	CIAS
Lu, 2019 (1)	2019	-0.257	thesis	GA	PCA	Ado	42.9	China	father	IPPA	APIUS
Lu, 2019 (2)	2019	-0.215	thesis	GA	PCA	Ado	42.9	China	mother	IPPA	APIUS
Mou, 2017	2017	-0.11	journal article	MPA	PCA	EA	48.889	China	parent	IPPA	MPPUS
Qian, 2019	2019	-0.12	thesis	MPA	PCA	Ado	49.412	China	parent	IPPA	MPPUS
Qing, et al., 2018 (1)	2017	-0.166	journal article	MPA	PCA	EA	23.625	China	father	IPPA	Others
Qing, et al., 2018 (2)	2017	-0.157	journal article	MPA	PCA	EA	23.625	China	mother	IPPA	Others
Shi, 2020	2020	0.19	thesis	IGA	PCF	Ado	44.48	China	parent	Others	Others
Su, et sl., 2016	2012	-0.14	journal article	IGA	PCR	Ado	48.9	China	parent	PARQ	IAT
Tian, et al., 2018 (1)	2018	-0.23	journal article	IGA	PCR	Ado	49.96	China	father	PARQ	Others
Tian, et al., 2018 (2)	2018	-0.19	journal article	IGA	PCR	Ado	49.96	China	mother	PARQ	Others
Wei, 2007 (1)	2007	0.214	thesis	GA	PCF	Ado	50.332	China	parent	Others	CIAS
Wei, 2007 (2)	2007	-0.178	thesis	GA	PCI	Ado	50.332	China	parent	FACES	CIAS
Wu, 2013	2013	-0.204	thesis	GA	PCR	Ado	62.2	China	parent	Others	IAT
Wu, 2007 (1)	2007	-0.3	thesis	GA	PCA	Ado	52.8	China	father	IPPA	APIUS
Wu, 2007 (2)	2007	-0.11	thesis	GA	PCA	Ado	52.8	China	mother	IPPA	APIUS
Xie and Ding, 2018	2018	-0.344	journal article	SMA	PCC	EA	31.699	China	parent	PCCS	Others
Xu, 2009	2009	-0.417	journal article	GA	PCC	EA	30.1	China	parent	PCCS	IAT
Yang, 2021	2019	-0.249	journal article	GA	PCC	Ado	58.923	China	parent	PCCS	Others
Yu, 2018	2018	-0.132	thesis	MPA	PCR	Ado	54.138	China	parent	CPS	Others
Zhang, et al., 2011 (1)	2011	-0.178	journal article	GA	PCR	Ado	49.161	China	father	CPS	APIUS
Zhang, et al., 2011 (2)	2011	-0.166	journal article	GA	PCR	Ado	49.161	China	mother	CPS	APIUS
Zhang, 2019 (1)	2019	-0.182	thesis	EIU	PCR	Ado	47.9	China	father	FACES	Others
Zhang, 2019 (2)	2019	-0.097	thesis	EIU	PCR	Ado	47.9	China	mother	FACES	Others
Zhang and Zhang, 2018 (1)	2017	-0.31	journal article	GA	PCC	EA	46.953	China	father	PCCS	CIAS
Zhang and Zhang, 2018 (2)	2017	-0.3	journal article	GA	PCC	EA	46.953	China	mother	PCCS	CIAS
Zhang, et al., 2015 (1)	2013	-0.2	journal article	IGA	PCR	Ado	51.056	China	father	PARQ	IGDS
Zhang, et al., 2015 (2)	2013	-0.18	journal article	IGA	PCR	Ado	51.056	China	mother	PARQ	IGDS
Zhang, et al., 2018	2016	-0.25	journal article	MPA	PCA	EA	40.437	China	parent	IPPA	MPPUS
Zhao, et al., 2018(1)	2017	-0.29	journal article	GA	PCA	Ado	47.4	China	parent	IPPA	IAT
Zhao, et al., 2018(2)	2017	0.31	journal article	GA	PCA	Ado	47.4	China	parent	Others	IAT
Zheng, 2015 (1)	2015	0.284	thesis	EIU	PCI	Ado	43.8	China	parent	Others	Others
Zheng, 2015 (2)	2015	-0.059	thesis	EIU	PCF	Ado	43.8	China	parent	Others	Others
Zhou, 2020	2020	-0.35	thesis	IGA	PCC	Ado	49.3	China	parent	PCCS	IGDS
